# Supplementary material for: The relative importance of severity and rarity criteria in health resource allocation: an umbrella review
Source: Int J Technol Assess Health Care. 2024 Nov 14;40(1):e54. doi: 10.1017/S0266462324004653 (PMC11579674; doi:10.1017/S0266462324004653)
Supplement: Chan et al. supplementary material [file S0266462324004653sup001.zip]

Archive with 7 entries (7 files):
- Supplementary file 1_CHAN.docx
- Supplementary file 2_CHAN.docx
- Supplementary file 3_CHAN.docx
- Supplementary file 4_CHAN.docx
- Supplementary file 5_CHAN.docx
- Supplementary file 6_CHAN.docx
- Supplementary file 7_CHAN.docx
